# Supplementary material for: Genome-Wide Association Study of Feed Efficiency Related Traits in Ducks
Source: Animals (Basel). 2022 Jun 13;12(12):1532. doi: 10.3390/ani12121532 (PMC9219419; doi:10.3390/ani12121532)
Supplement: Supplementary file 1 [file animals-12-01532-s001.zip]

Archive with 1 entries (1 files):
- animals-1716939-supplementary.pdf
